# Supplementary material for: Suppressing Pyroptosis Augments Post-Transplant Survival of Stem Cells and Cardiac Function Following Ischemic Injury
Source: Int J Mol Sci. 2021 Jul 26;22(15):7946. doi: 10.3390/ijms22157946 (PMC8348609; doi:10.3390/ijms22157946)
Supplement: Supplementary file 1 [file ijms-22-07946-s001.zip]

Archive with 1 entries (1 files):
- ijms-1251838-supplementary.pdf
